# Supplementary material for: Subjective Symptoms in Magnetic Resonance Imaging Personnel: A Multi-Center Study in Italy
Source: Front Public Health. 2021 Oct 7;9:699675. doi: 10.3389/fpubh.2021.699675 (PMC8530375; doi:10.3389/fpubh.2021.699675)
Supplement: Supplementary file 2 [file Table_2.XLS]

## Sheet: rm
Questionnaire ID	Sex	Age	Height	Weight	Job task/role	_5_ob_job	6_demand_lavoro	7_authonomy	8_support_colleagues	9_responsabilities	10_MRIop_last12monthsrm_ultimo_anno	11_MRI SCANNER TYPE	12a_yearsMRIop_≤1T	12b_yearsMRIop_≤1_5T	12c_yearsMRIop_≥3,0 T	13_possible to estimate daily MRI time	13a_daily MRI TIME 1 T	13b_daily MRI TIME 1.5 T	13c_daily MRI TIME ≥3T	14_possible to estimate procedures	14a_annual procedures 1T	14b_annual procedures 1.5T	14c_annual procedures ≥3T	15_noise	16_good health conditions	17_distressm last 12 months	18_carsickness	19_seasickness	20_dizziness/feel faint when standing	21a_frequencyVertigolast12months	21b_frequencyNAUSEAlast12months	21c_frequencyConcentration problemslast12months	21d_frequencyMEMORY_LOSSlast12months	21e_frequencyDrowsinessst12months	21f_frequencyHEADACHElast12months	21g_frequencyMETALLIC TASTElast12months	21h_frequencyBalance instabilitylast12months	21i_frequencyMAGNETOPHOSPHENESst12months	21l_frequencyTINNITUSlast12months	21m_frequencySLEEP DISORDERSlast12months	21n1_frequencyOtherSympt1last12months	21n2_frequencyOtherSympt2last12months	21n3_frequencyOtherSympt3last12months	22a_FeelRelatedToMRIVertigo	22b_FeelRelatedToMRINAUSEA	22c_FeelRelatedToMRIConcentration problems	22d_FeelRelatedToMRIMEMORY_LOSS	22e_FeelRelatedToMRIDrowsiness	22f_FeelRelatedToMRIHEADACHE
	1=F 2=M		cm	Kg		1=never 2=seldom 3=sometimes 4=often 5=always	1=never 2=seldom 3=sometimes 4=often 5=always	1=never 2=seldom 3=sometimes 4=often 5=always	1=never 2=seldom 3=sometimes 4=often 5=always	1=never 2=seldom 3=sometimes 4=often 5=always	1=yes ; 2=no	1=≤1,0 T 2=1,5 T 3=≥3,0 T 4=≤ 1,0 T and 1,5 T 5=≤ 1,0 T and ≥ 3,0 T 6=1,5 T and ≥ 3,0 T 7=≤ 1,0 T, 1,5 T and ≥ 3,0 T				1=yes 2=no	1=≤ 1 jour 2=1-5 hours 3=≥ 5 hours	1=≤ 1 jour 2=1-5 hours 3=≥ 5 hours	1=≤ 1 jour 2=1-5 hours 3=≥ 5 hours	1=yes 2=no					1=Strongly disagree 2=Disagree 3=Neutral 4=Agree 5=Strongly agree	1=Not at all 2=Slightly 3=Moderately 4=Definitely 5=Extremely	1= dont_know 2=never 3=seldom 4=sometimes 5=often/always	1= dont_know 2=never 3=seldom 4=sometimes 5=often/always	1= dont_know 2=never 3=seldom 4=sometimes 5=often/always	1=Never/less than once per month 2=At least once per month 3=1 – 4 times per week 4=More than 4 times per week	1=Never/less than once per month 2=At least once per month 3=1 – 4 times per week 4=More than 4 times per week	1=Never/less than once per month 2=At least once per month 3=1 – 4 times per week 4=More than 4 times per week	1=Never/less than once per month 2=At least once per month 3=1 – 4 times per week 4=More than 4 times per week	1=Never/less than once per month 2=At least once per month 3=1 – 4 times per week 4=More than 4 times per week	1=Never/less than once per month 2=At least once per month 3=1 – 4 times per week 4=More than 4 times per week	1=Never/less than once per month 2=At least once per month 3=1 – 4 times per week 4=More than 4 times per week	1=Never/less than once per month 2=At least once per month 3=1 – 4 times per week 4=More than 4 times per week	1=Never/less than once per month 2=At least once per month 3=1 – 4 times per week 4=More than 4 times per week	1=Never/less than once per month 2=At least once per month 3=1 – 4 times per week 4=More than 4 times per week	1=Never/less than once per month 2=At least once per month 3=1 – 4 times per week 4=More than 4 times per week	1=Never/less than once per month 2=At least once per month 3=1 – 4 times per week 4=More than 4 times per week	1=Never/less than once per month 2=At least once per month 3=1 – 4 times per week 4=More than 4 times per week	1=Never/less than once per month 2=At least once per month 3=1 – 4 times per week 4=More than 4 times per week	1=yes	1=yes	1=yes	1=yes	1=yes	1=yes
1	1	47	163	90	Radiology technician	3	3	2	4	4	1	2		16		1		1		1		1000		Hammer drill	4	2	3	2	3	1	1	2	1	1	2	1	1	2	1	4
2	1	48	162	50	Radiology technician	5	3	3	3	5	1	2		10		1		1		1		500		Lawn mower	5	1	2	2	2	1	1	1	1	1	1	1	1	1	1	1
3	2	56	178	92	Radiologist (physician)	4	4	5	4	5	1	2		8		1		1		1		400		Hammer drill	5	2	5	4	2	1	1	2	1	1	1	1	1	1	4	1
4	1	30	170	54	Radiologist (physician)	4	3	2	5	5	1	2		4		1		1		1		600		Lawn mower	5	3	3	2	3	1	1	1	1	1	1	1	1	1	1	1
5	1	30	157	64	Radiologist (physician)	5	5	4	3	3	1	2		4		1		1		1		600		Hammer drill	5	2	5	4	3	1	1	1	1	1	1	1	1	1	1	1
6	1	35	155	65	Radiologist (physician)	3	4	3	3	5	1	2		10		1		1		1		2000		Lawn mower	5	2	2	2	2	1	1	1	1	1	2	1	1	1	1	1
7	2	40	176	83	Radiology technician	5	5	3	4	5	2														4	2	4	3	5	2	1	1	1	1	1	1	1	1	1	2
8	1	56	169	85	Radiology technician	4	4	4	5	5	2														4	1	2	2	2	2	1	1	1	1	2	1	1	1	1	2
10	2	58	180	84	Radiology technician	5	4	3	5	5	2														4	3	2	2	2	1	1	1	1	1	1	1	1	1	1	1
11	1	52	164	60	Radiology technician	5	5	4	3	5	2														5	1	4	4	2	1	1	1	1	1	1	1	1	1	1	1
13	2	57	164	78	Radiologist (physician)	5	4	3	5	5	2														5	1	2	2	2	1	1	1	1	1	1	1	1	1	1	1
14	1	39	158	57	Radiology technician	4	4	4	3	5	1	2		8		1		1		1		800		fridge	5	2	2	2	2	1	1	1	1	1	2	1	1	1	1	2
17	2	50	179	85	Radiology technician	5	4	3	5	5	2														4	1	2	2	2	1	1	1	1	1	1	1	1	1	1	1
18	1	38	168	63	Radiologist (physician)	3	4	4	3	5	1	2		5		1		1		1		500		Hairdryer	5	2	2	2	2	1	1	1	1	2	1	1	1	1	1	1
19	1	44	173	65	Radiology technician	4	3	5	5	5	1	2		6		1		1		1		500		Hammer drill	4	1	5	5	5	1	1	1	1	3	2	1	1	1	1	1								1
20	2	62	172	76	Radiologist (physician)	5	4	4	3	5	1	2		26		1		1		1		600		fridge	5	2	2	3	4	1	1	2	2	1	2	1	1	1	2	1
21	1	44	162	53	Nurse	4	4	3	3	3	1	2		8		1		1		1		1000		Hairdryer	5	3	2	2	4	1	1	1	1	2	1	1	1	1	1	2
22	1	44	165	68	Radiology technician	4	3	4	4	5	2														5	1	2	2	4	1	1	1	1	1	1	1	2	1	1	1
23	1	54	160	80	Radiology technician	5	4	4	5	5	1	2		8		1		2		1		500		Hammer drill	5	2	4	4	2	2	2	1	1	1	3	1	1	1	1	1
25	1	45	172	83	Radiology technician	4	4	2	4	4	1	2		8		1		2		1		500		Hammer drill	5	1	2	3	3	1	1	1	1	1	2	1	1	1	1	1
26	1	57	157	66	Radiology technician	4	3	3	4	4	1	2		9		1		1		1		800		fridge	5	1	3	3	2	1	1	1	1	1	2	1	1	1	1	1									1
28	1	62	158	54	Radiologist (physician)	4	4	4	3	5	1	2		8		1		1		1		350		Lawn mower	5	3	3	3	3	1	1	1	1	1	1	1	1	1	1	1
29	2	49	177	94	Radiologist (physician)	5	5	5	3	5	1	2		10		1		1		1		50		fridge	5	1	2	2	2	1	1	1	1	1	1	1	1	1	1	1
31	1	37	160	80	Radiologist (physician)	5	4	4	4	5	1	2		6		1		1		1		500		Hammer drill	4	2	2	2	3	1	1	1	1	1	3	1	1	1	1	1
32	1	41	164	50	Radiologist (physician)	4	5	4	5	5	1	2	3	2		1		1		1		750		Lawn mower	5	3	5	2	5	1	1	2	1	1	1	1	1	1	1	1
33	1	38	158	45	Radiology technician	3	3	3	4	3	2														4	2	2	2	2	1	1	1	1	1	1	1	1	1	1	2
35	1	54	156	53	Nurse	4	5	3	5	5	1	2		8		1		1		1		1000		Hammer drill	5	3	4	4	4	2	2	2	1	2	2	1	2	1	3	2
37	1	42	168	55	Radiology technician	3	4	2	3	4	2														5	2	3	4	4	1	1	1	1	1	2	1	1	1	1	2
40	1	52	159	86	Radiology technician	5	4	4	4	5	1	2		10		1		1		1		0		Lawn mower	5	2	2	2	4	1	1	1	1	2	1	1	1	1	1	1
41	1	51	160	80	Radiologist (physician)	3	3	4	5	5	1	2		3		1		1		1		50		fridge	5	1	3	3	3	1	1	1	1	1	1	1	1	1	1	1
42	1	60	170	87	Radiology technician	5	3	4	5	5	1	2		3		1		1		1		400		Lawn mower	5	1	4	4	2	1	1	4	1	4	4	1	4	1	1	4
43	1	54	165	78	Radiology technician	5	3	5	5	5	1	2		3		1		1		1		400		Lawn mower	5	1	5	5	2	1	1	1	1	1	1	1	1	1	1	1
45	1	49	164	75	Radiology technician	5	4	3	5	5	1	2		3		1		1		1		400		fridge	5	2	5	5	4	2	1	1	1	4	4	1	1	1	1	4								1	1
46	2	57	182	84	Radiology technician	3	2	2	2	5	2														3	2	5	5	4	2	1	2	2	2	2	1	1	1	1	2
48	2	33	175	76	Radiology technician	4	4	3	5	5	2														5	2	4	5	4	2	1	1	1	1	2	1	1	2	1	3
49	2	47	180	74	Radiology technician	5	4	4	5	5	1	2		9		1		2		1		450		Hammer drill	5	1	2	3	2	1	1	1	1	1	1	1	1	1	2	1
51	1	39	168	77	Radiologist (physician)	4	4	3	3	4	2														5	2	4	4	5	1	1	1	1	1	1	1	1	1	1	1
52	1	51	168	63	Radiology technician	3	3	2	2	5	2														4	3	2	2	2	1	1	2	1	2	1	1	1	1	1	2
53	2	43	183	78	Radiology technician	4	3	3	4	4	1	2		1		1		1		1		180		Hammer drill	4	2	2	2	3	2	1	3	2	3	1	1	1	1	1	2
54	2	52	180	75	Nurse	5	4	5	5	5	1	2		3		1		2		1		1080		Hammer drill	5	2	2	2	4	1	1	1	2	1	3	1	1	1	1	2									1
55	1	49	165	65	Radiology technician	4	4	2	5	5	1	2		9		1		1		1		450		Lawn mower	4	4	4	2	2	2	1	2	2	1	2	1	1	1	1	1									1
56	2	40	175	71	Radiology technician	4	3	3	4	4	1	2		3		1		1		1		450		fridge	4	1	2	2	2	1	1	1	1	1	1	1	1	1	1	1
57	2	36	196	120	Radiologist (physician)	5	4	4	5	5	1	2	2	5		1	1	1		1	2000			fridge	4	2	4	2	2	1	1	1	1	1	1	1	1	1	1	1
58	2	39	180	86	Radiology technician	5	4	3	3	4	1	2		3		1		1		1		400		Hammer drill	4	1	2	2	2	1	1	1	1	2	1	1	1	1	1	1
59	1	40	160	58	Radiology technician	4	4	2	4	5	1	2		8		1		2		1		0		Lawn mower	4	1	2	3	2	1	1	1	1	1	1	1	1	1	1	1
60	1	54	170	70	Nurse	4	4	4	5	5	1	2		4		1		2		1		450		Hairdryer	4	3	4	4	4	1	1	1	2	3	3	1	1	1	2	2								1	1
61	1	57	177	76	Radiologist (physician)	3	4	3	4	4	1	2		4		1		1		1		450		Hairdryer	4	4	3	3	4	3	1	4	3	3	4	1	3	1	3	3
62	1	37	155	50	Radiologist (physician)	4	4	4	5	5	1	2		4		1		1		1		500		Hairdryer	5	2	4	1	2	1	1	2	1	1	1	1	1	1	1	2
63	2	59	180	80	Radiologist (physician)	3	4	2	3	2	2														4	3	2	3	2	1	1	1	1	1	1	1	1	1	1	3
65	1	39	170	62	Radiologist (physician)	4	4	2	4	4	2														4	3	4	2	2	1	1	1	1	1	2	1	1	1	1	3
66	1	44	168	78	Radiology technician	3	3	4	3	4	2														4	5	4	4	4	1	1	1	1	4	3	1	1	1	1	4
67	1	46	168	72	Radiology technician	5	3	4	4	4	2														5	3	2	2	2	1	1	1	1	2	2	1	1	1	1	3
68	2	42	176	80	Radiology technician	3	4	3	4	5	1	2		5		1		1		1		80		Hammer drill	4	1	2	2	2	1	1	1	1	1	2	1	1	1	1	1
69	1	50	172	57	Radiologist (physician)	4	3	4	2	4	1	2		10		1		1		1		700		Lawn mower	4	3	4	4	3	1	1	1	1	1	2	1	1	1	2	2
70	1	49	160	58	Radiology technician	5	4	4	4	5	1	2		9		1		1		1		450		Hairdryer	4	3	2	3	2	1	1	1	1	1	2	1	1	1	1	1
71	1	42	170	56	Radiologist (physician)	5	4	4	5	5	1	2		9		1		1		1		800		fridge	4	1	2	2	2	1	1	1	1	1	2	1	1	1	1	1
72	1	48	158	62	Radiology technician	5	4	1	5	3	1	2		9		1		2		1		600		Lawn mower	4	2	2	2	2	1	1	2	1	3	3	1	1	1	1	1								1	1
73	1	28	172	60	Radiology technician	5	3	2	3	4	2														5	2	4	5	3	1	1	1	1	1	2	1	1	1	1	1
74	2	44	175	74	Radiology technician	5	4	2	2	5	1	2		10		1		2		1		500		fridge	5	3	2	2	4	2	2	1	1	2	2	1	2	1	2	3								1
75	2	32	184	76	Radiology technician	4	3	3	3	5	1	3		4	3	1	1	1	1	2				fridge	4	2	2	2	2	1	1	1	1	1	1	1	1	1	1	1
77	1	54	150	55	Nurse	5	4	4	4	5	1	6			3	1			3	2				Lawn mower	3	2	3	3	4	1	1	1		2	1	1	1	1	1	3
78	2	31	178	68	ANESTHETIST	5	4	4	4	5	1	2		2		1		1		2				Hammer drill	4	1	4	4	2	1	1	1	1	1	2	1	1	1	1	1
79	2	26	188	80	Radiology technician	5	4	3	4	5	1	5			2	1			3	1			600	fridge	5	1	3	3	2	1	1	1	1	1	1	1	1	1	1	1
81	2	55	183	78	ANESTHETIST	3	4	3	5	5	1	4		3		1		3		1		400		Hammer drill	5	2	2	2	3	1	2	2	1	1	1	1	1	1	1	1					1	1
82	2	37	174	84	ANESTHETIST						1	2		6		1		1		1		10		fridge	4	2	2	3	2	1	1	2	2	2	2	1	1	1	1	2
84	1	33	165	52	Physician	5			5	5	1	3		6		1		3		1				fridge	5	1	4	2	2	1	1	1	1	1	1	1	1	1	1	1	1
85	1	56	166	82	Nurse	5	5	3	5	5	2														5	3	4	3	3	1	1	2	1	1	3	1	1	1	1	2	1
87	1	35	165	60	Radiologist (physician)	5	4	4	4	5	1	6		6	3	1		3	3	1		100	15	fridge	4	2	3	3	2	1		2	2		1	1	1	1	1	1
88	2	40	178	84	Physicist	5	5	3	5	4	1	2				1		2		2				fridge	4	1	2	3	3	1	1	1	1	1	1	1	1	1	1	1	1
89	1	28	158	47	Radiology technician	5	5	3	5	5	1	6		5	2	1		1	1	2				Hammer drill	4	1	1	2	3	1	2	1	1	1	1	1	1	1	1	1	1
91	1	50	158	62	ANESTHETIST	5	4	3	5	5	1	3		8	3	1			3	1		600	120	Hairdryer	4	1	2	2	2	2	1	2	2	2	2	1	2	2	1	1	1
92	1	33	174	87	Radiology technician	5	4	3	3	4	1	7		1		2				2				Hammer drill	4	3	4	5	4	1	2	2	1	3	3	1	2	1	1	3	1
93	2	52	169	73	Ophthalmologist	5	4	4	4	5	1	6			5	2				1			24	Hairdryer	4	2	2	2	2	1	1	1	1	1	1	1	1	1	1	1
95	1	56	168	58	HEART SURGEON	3	3	3	4	3	2														4	3	2	2	4	2	1	1	1	1	1	1	1	1		1
96	2	65	172	81	HEART SURGEON	5	4	4	5	5	2														4	1	2	2	2	1	1	1	1	1	1	1	1	1	1	1	1
97	2	55	176	72	Physician	5	5	4	5	5	2														5	1	4	4	4	1	1	1	1	1	1	1	1	1	1	1	1
99	2	41	173	95	Nurse	3	5	1	4	5	1	4	4	4		1	2	2		1	1000	1000		Hammer drill	4	5	2	2	3	1	1	2	2	3	3	1	3	1	2	4						1	1	1	1
100	1	51	165	65	Nurse	4	3	2	5	5	1	2		5		1		3		1		200		Hammer drill	5	1	3	4	3	1	1	1	1	1	1	1	1	1	1	1
102	2	47	170	82	Nurse	5	3	4	5	5	1	2		6		1		1		2				Lawn mower	4	2	3	3	3	1	1	1	1	1	2	1	1	1	1	1
104	2	48	190	106	Nurse	4	2	3	4	4	1	2		5		1		3		1		600		Hammer drill	5	1	3	4	2	1	1	1	1	1	1	1	1	1	1	1
105	1	52	160	62	Nurse	5	4	3	5	5	1	2		1		1		3		1		2000		Hammer drill	4	3	2	2	4	1	1	1	1	1	1	2	1	1	1	1									1
106	1	44	163	77	Nurse	4	5	3	3	3	1	2		14		1		2		1		300		Hammer drill	3	5	2	3	4	2	2	3	2	3	3	1	2		3	4
107	1	50	165	68	Nurse		5	4	4	5	1	2		20		1		3		1		50		Hammer drill	3	2	2	1	3	2	1	2	1	3	2	1	2	1	1	3				1		1
108	1		170	52	Nurse	4	3	3	3	5	1	2		5		1		3		1		60		Lawn mower	5	1	5	5	2	1	1	1	1	1	1	1	1	1	1	1
109	2	42	168	77	Nurse	3	5	3	2	3	1	2		8		1		2		1		250		Hammer drill	3	2	4	4	2	1	1	2	1	2	2	1	1	1	1	1								1	1
110	1	43	165	60	Nurse	5	5	1	4	5	1	4	3	3		1	3	3		1	1000	1000		Hammer drill	5	4	4	4	2	1	1	1	1	2	1	1	1	1	1	1
111	2	54	166	80	Nurse	2	5	1	4	1	1	4	5	15		1	2	2		2				Hammer drill	3	3	2	2	2	1	1	1	1	2	2	1	1	2	2	4
112	1	47	168	70	Nurse	3	5	2	1	5	1	2		10		1		3		2				Lawn mower	4	2	2	2	3	1	1	1	1	2		1	2	1	1	2						1
113	2	41	168	68	Nurse	5	4	4	5	5	1	4	9	9		1	3	3		1	1000	1000		Hammer drill	5	2	2	2	4	2	1	1	1	1	2	1	1	1	1	1
114	1	39	160	57	Nurse	4	5	3	5	5	1	2		9		1		3		1		500		Hammer drill	5	3	4	2	4	2	1	2	2	2	2	1	2	2	2	2
115	2	56	173	90	Radiology technician	5	5	5	5	5	1	2		20		1		3		2				Lawn mower	5	1	2	2	2	1	1	1	1	1	1	1	1	1	1	1
116	1	33	162	70	Radiology technician	5	4	3	5	5	1	2		1		1		3		1		2000		Lawn mower	4	2	5	2	2	1	1	1	1	2	2	1	1	1	1	2
118	1	51	160	70	Radiology technician	4	4	3	4	4	1	2		6		1		3		1		400		Hammer drill	4	3	2	1	4	1	1	2	2	3	2	1	2	1	2	2
119	2	43	181	62	Radiology technician	5	4	3	2	5	2														4	4	2	3	2	1	1	1	1	3	3	1	2	1	4	3
121	2	51	165	68	Radiology technician	5	5	4	4	5	1	2		24		1		3		1		500		Hammer drill	3	3	2	2	4	2		2	1	3	3	1	1	1	1	1
122	2	59	176	83	Radiology technician	2	4	3	4	4	1	4	5	15		1	3	3		1	1000	1000		Hammer drill	4	3	2	2	2	1	1	1	1	4	1	1	1	1	1	1								1
123	2	57	178	98	Radiology technician	5	5	5	4	5	1	4	17	17		1	3	3		1	1000	1000		Lawn mower	5	5	5	2	2	1		2	1	2	2	2	1	1	2	4
124	1	45	165	70	Radiology technician	2	4	2	4	5	1	2		9		1		3		1		1000		Hammer drill	4	2	2	2	4			1		1	1	1	1	1	1	1							1
125	2	54	175	72	Radiology technician	4	4	3	4	5	1	2		22		1		2		2				Lawn mower	3	3	2	2	3			2	2	2					2							1	1	1
127	2	47	176	84	Radiology technician	4	4	3	2	4	1	4	12	10		1	2	2		1		1000		Hairdryer	3	2	1	2	2	1	1	1	1	1	1	1	1	1	1	1
128	1	63	167	63	Physician	5	5	5	5	5	1	2		25		1		3		1		1500		Hammer drill	4	4	5	2	5	2	2	1	1	3	1	2		2	2	3				1
129	2	39	175	90	Physician	4	4	4	4	4	1	2		6		2				1		600		Hammer drill	4	4	3	3	3	1	1		1	3	3	1	1	1	1	3
130	2	57	169	80	Physician	5	5	5	3	5	1	2		22		1		3		1		800		Lawn mower	4	3	2	2	2	1	1	1	1		3	1	1	1	1	1	1
131	1	53	165	49	Physician	4	5	4	3	4	1	4	15	11		1	3	3		2				Lawn mower	4	2	1	2	2		1	1		1	1					2				1	1	1		1	1
132	2	56	175	80	Physician	5	5	3	3	5	1	4	5	13		1	3	3		1	1500	2000		Lawn mower	3	5	4	4	4	2	2	1	2	3	3	3	1	2	2	3
133	2	35	185	94	Physician	5	5	5	5	5	1	2		6		1		2		1		250		Hammer drill	5	2	2	2	3	1	1	1	1	2	1	1	1	1	1	2
134	1	52	150	45	Physician	5	5	5	5	5	1	2		11		1		3		1		300		Lawn mower	4	1	2	3	2	1	1	1	1	1	2	1	1	1	1	1
135	2	53	182	95	Physician	5	5	4	4	5	1	2		22		1		3		2				Hammer drill	5	2	3	3	4	2	1	1	1	3	1	1	3	1	1	3				1				1	1
136	2	58	180	86	Physician	2	4	1	1	5	1	2		23		1		3		1		4000		Lawn mower	2	2	2	2	2	1	1	3	2	2	1	2	1	1	1	2
137	1	52	167	68	Physician	5	5	4	4	5	1	2		13		1		2		2				Lawn mower	5	2	2	3	2	1	1	1	1	1		1		1	1	1
138	1	64	170	68	Physician	5	5	5	4	5	1	2		21		1		3		1		1000		Lawn mower	4	2	3	2	3	2	1	1	1	1	1	1	1	1	1	1
139	2	42	175	75	Physician	5	4	4	5	5	1	2		11		1		2		1		600		Hammer drill	5	2	3	3	2	1	1	1	1	1	2	1	1	1	1	1
141	1	40	160	48	Physician	5	5	3	4	5	1	4	15	15		2				1	1000	1000		Hairdryer	5	3	2	2	2	1	1	1	1	2	1	1	1	1	1	1
142	1	34	160	67	Resident physician	4	4	3	4	4	2														4	3	2	4	4	1	1	2	1	2	1	1	2	1	1	1
143	1	31	165	60	Resident physician	4	2	3	5	4	1	2		0.75		1		3		2				Hammer drill	4	1	2	2	2	1	1	1	1	1	1	1	1	1	1	1
144	2	31	176	73	Resident physician	4	4	2	5	4	1	2		0.8		1		3		2				Hairdryer	4	2	3	4	4	2	1	2	1	2	1	1	2	1	1	2
145	2	57	180	75	Physician	2	4	3	3	5	1	2		23		1		3		2				Lawn mower			2	4	2
146	2	41	165	63	Physician	3	4	3	4	4	1	2		12		2				2				Lawn mower	4	2	4	4	3	1	1	3	1	2	1	1	3	1	1	1
147	2	41	180	88	Physician	4	4	4	2	5	1	2		5		1		3		1		500		fridge	5	4	2	2	2	1	1	2	2	2	1	1	1	1	1	1
149	1	55	160	70	Physician	5	5	4	4	5	2														4	3	4	2	4	2	2	3	4	2	3	1	4	4	4	4
151	1	42	158	51	Resident physician	5	3	5	5	5	2														5	2	4	3	2	1	1	1	1	1	1	1	1	1	1	1
152	2	31	183	76	Resident physician	5	4	4	4	5	1	2		0.8		1		2		1		120		Lawn mower	4	3	2	2	2	1	1	1	1	2	2	1	1	1	1	1
153	2	32	170	68	Resident physician	3	5	2	3	5	1	2		1		2				2				Hammer drill	4	5	2	3	2	1	1	2	1	3	2	1	1	1	2	3
154	1	38	160	56	Resident physician	4	4	2	4	4	1	3			0.5	1			3	2				Hammer drill	4	3	4	2	4	1	1	1	1	1	2	1	1	1	1	2
155	1	31	152	44	Resident physician	5	4	3	4	5	1	2		0.5		1		3		2				Lawn mower	3	2	3	3	4	1	1	2	1	2	2	1	1	1	1	1
156	1	29	167	54	Resident physician	5	4	1	2	5	1	2		0.5		1		3		1		180		Lawn mower	4	2	4	3	4	3	2	1	1	3	2	1	1	1	2	1				1
157	1	33	169	52	Resident physician	5	3	3	4	5	1	2		0.5		1		3		2				Lawn mower	4	2	4	5	4	2	1		1	2	3	1	1	1	1	1
158	2	54	173	92	Radiology technician	5	5	3	3	5	1	2		10		1		3		1		1000		Hammer drill	4	2	2	2	2	1	1	1	1	3	2	1	1	1	1	2
159	1	31	170	68	Resident physician	5	5	3	3	5	1	2		0.5		1		3		2				Hammer drill	3	3	4	3	3	1	2	3	1	3	2	1	1	1	1	1
160	1	33	165	65	Resident physician	4	3	3	4	3	1	2				1		3		1		200		Lawn mower	5	2	3	3	3	1	1	2	1	2	1	1	1	1	1	2
161	1	32	179	64	Resident physician	4	4	4	5	5	1	2		0.9		1		3		2				Lawn mower	5	3	2	2	4	1	1	2	1	2	1	1	1	1	1	1
162	1	43	163	50	Physician	4	4	1	4		2														3	3	5	4	2	1	1	2	1	1	1	1	1		1	1
163	1	50	163	60	Physician	4	3	3	3		2														3	1	2	2	4	1	1	1	1	1	1	1	1		1	1
164	1	44	156	110	Radiology technician	4	3	3	4		2														3	2	4	4	4	2	2	2	1	3	3	1	2		1	2
165	1	43	165	74	Radiology technician	4	3	4	4		2														3	3	4	4	5	2	2	2	2	3	2	1	2		1	3
166	1	27	157	60	Radiology technician	4	3	4	4		2														4	1	2	2	2	1	2	1	1	1	3	1	1	1	1	1	1
169	1	53	163	56	Researcher	4	3	1	4		2														4	2	5	5	5	3	3	1	1	1	2	1	2		1	1
170	1	43	175	81	Radiology technician	4	1	3	3		2														3	1	2	2	2	1	2	1	1	1	1	1	1	1	1	1	1
171	2	63	174	80	PROFESSOR	4	1	4	1		1	6		4	4	1		2	2	1		600	600	Hammer drill	2	1	2	4	2					2														1
172	2	47	182	115	NEUROSURGEON	4	4	3	4		1	2				1		1		2				fridge	4	1	2	2	2	1	1	1	1	1	1	1	1		1	1
173	2	48	170	97	Radiologist (physician)	4	2	4	4		1	2		12		1		2		1		300		Hammer drill	4	1	2	4	2	1	1	1	1	1	1	1	1		1	1
174	2	43	170	62	Researcher	4	1	4	4		1	3			15	1			1	2				fridge	4	1	2	2	4	2	1	1	1	2	2	1	1		1	2	2	ALLERGIA		2	2	2	2	2	2
175	2	53	165	65	PROFESSOR	4	1	4	1		1	3				1			1	2				fridge	4	1	2	5	2	1	1	1	1	1	2	1	1		1	1				2	2	2	2	2	2
176	2	48	178	73	Technician	4	3	2	3		1	3			12	1			3	2				Hairdryer	3	3	2	2	4	1	2	2	2	2	2	1	3		1	2	3	GASTRITE		2	2	2	2	2	2
178	2	30	183	72	Radiology technician	4	4	4	4		2														2	1	2	2	2	1	1	1	1	1	1	1	1	1	1	1	1
179	2	50	182	105	Physician	4	1	4	2		2														2	4	1	5	2	1	2	1	1	2	1	1	1		1	2
180	2	35	188	85	Resident physician	4	3	4	4		2														4	1	2	2	2	1	2	2	1	1	1	1	1	1	1	1	1
181	2	56	178	83	Radiology technician	2	2	1	4		2														4	1	4	2	5	1	1	1	1	2	3	1	1		1	3
183	1	49	150	58	PROFESSOR	4	3	4	4		1	3				1			2	2				fridge	3	2	2	2	2	1	1	2	1	1	3	2	1		2	2				2	2	2	2	2	2
184	1	44	165	50	Radiology technician	4	2	3	4		1	3			20	1			2	1			200	Hairdryer	3	3	5	5	4	2	2	1	1	3	2	1	2		1	2	2	GASTROENTERITE		2	2	2	2	2	2
185	1	49	167	61	PROFESSOR	4	4	4	4		1	3				1			2	2				Hairdryer	4	2	5	5	5	1	1	1	1	1	3									2	2	2	2	2	2
186	1	46	167	80	Radiology technician	4	2	4	4		2														4	1	2	2	2	1	2	1	1	1	3	1	1		1	1
187	1	27	160	49	Resident physician	4	1	4	3		2														4	2	4	2	5	1	1	1	1	1	1	1	1		1	1
188	1	46	160	52	Healthcare operator	4	1	1	4		2														4	3	2	5	5	2	1	1	1	1	1	1	1		1	1
189	1	28	163	57	Resident physician	4	2	4	4		2														4	1	2	2	2	1	1	1	1	1	1	1	1		1	1
190	1	44	160	60	Nurse	4	4	4	3		2														4	3	2	2	4	1	1	1	1	1	1	1	1		1	1
191	2	34	175	76	Radiology technician	4	3	3	4		1	5	0.9	0.3	0.9	1	3	2	3	1	1800	40	540	Hammer drill	4	2	2	2	2	1	1	2	1	2	1	1	1	1	1	1	1			2	2	2	2	2	2
192	1	32	165	56	Radiology technician	4	3	3	4		1	5	1	10	1	1	3		2	2				Hammer drill	4	1	4	5	4	2	2	1	1	2	3	1	1		1	1				1	1	2	2	2	1
193	1	31	169	62	Nurse	3	3	3	4		1	5			8	1	3	3	3	1	10	10	1000	Hammer drill	4	3	2	4	4	1	1	2	1	2	1	1	1		2	2				2	2	1	2	1	2
194	1	35	158	51	Researcher	4	2	3	4		1	3			5	1			1	1			400	Hammer drill	4	2	2	4	4	2	1	1	1	1	1	1	2		1	1				2	2	2	2	2	2
195	1	35	175	75	Radiology technician	4	2	4	4		1	3	2	4	2	1	1	3	3	1			800	Hairdryer	4	1	2	2	2	1	1	1	1	1	1	1	1	1	1	1	1
196	2	43	170	70	Radiology technician	2	2	3	3		1	3			7	1			3	1			1000	Hammer drill	3	2	2	4	4	2	1	2	2	2	2	1	1		1	2				1	1			1
197	2	28	175	80	Radiology technician	4	3	4	4		1	3	3	3	5	1	1	1	3	1			800	Hairdryer	4	2	4	2	4	1	1	1	1	1	1	1	1		1	1
198	1	28	170	65	Researcher	3	2	4	4		1	3			2	1			1	1			600	Lawn mower	4	1	4	4	2	1	1	1	1	1	2	1	1		1	1				2	2	2	2	2	2
199	2	32	182	68	Researcher	4	3	4	4		1	3			3	1			2	1			32	Hammer drill	4	1	2	2	4	1	1	2	1	2	1	1	1		1	1				2	2	2	2	2	2
200	1	37	160	55	Researcher	4	3	4	4		1	3			2	1			1	2				Lawn mower	4	2	2	2	4	2	2	3	2	3	2	1	2		2	2				2	2	2	2	2	2
201	2	37	190	75	Researcher	3	2	4	4		1	3		6	4	1			2	1			25	Hammer drill	3	3	2	5	2	1	1	2	1	2	1	1	1	1	1	1	1			2	2	2	2	2	2
202	2	41	185	80	Researcher	4	3	2	3		1	3		3	6	1			1	1			20	Hammer drill	4	1	2	4	4	2	2	2	1	2	1	1	1		2	1				2	2	2	2	2	2
203	1	30	175	58	Researcher	4	2	4	4		1	3			2	1			2	1			800	Hairdryer	4	1	2	2	2	1	1	2	2	2	2	1	1		1	1				2	2	2	2	2	2
204	2	34	178	64	Technician	4	3	3	3		1	3			10	1			2	1			40	Hairdryer	4	3	2	2	4	3	1	4	2	3	3	2	1		1	2				1	2	2	2	2	2
205	2	36	183	72	Researcher	4	3	3	3		1	3			5	1			3	1			160	Hammer drill	3	2	2	1	4	2	2	2	2	2	1	1	1		1	2				2	2	2	2	2	2
206	1	38	170	58	Researcher	4	1	4	4		1	3			6	1			1	1			300	Hammer drill	4	3	2	2	2	1	1	1	1	1	2	1	1		1	1				2	2	2	2	2	2
207	1	36	165	54	Researcher	4	4	2	4		1	3			3	1			3	2				Hammer drill	3	2	2	5	4	1	2	2	1	2	2	1	1		1	1				2	2	2	2	2	2
208	2	36	175	74	Researcher	4	3	4	4		1	3			5	1			2	1			30	Lawn mower	4	2	2	4	4	1	2	2	1	2	2	1	1		1	2				2	2	2	2	2	2
209	2	38	178	76	Neuroradiologist	2	3	2	3		1	5	1	14	7	1	2	1	2	1	15	15	15	Hairdryer	4	3	4	4	2	1	1	1	1	1	1	1	1		1	1
210	1	33	158	48	Physician	4	3	4	4		1	3		1	5	1			2	1			400	Lawn mower	4	1	2	2	4	2	1	1	1	1	1	2	1		1	1				2	2	2	2	2	2
211	1	29	161	51	Researcher	4	2	4	4		2														4	1	2	2	4	2	2	3	1	3	3	1	1		1	2
212	1	33	175	57	Researcher	3	4	3	3		2														4	2	4	4	2	1	2	2	1	2	2	1	1	1	1	1	1
213	2	36	180	78	Researcher	3	3	3	3		2														4	1	2	2	2	1	1	2	1	3	1	1	1	1	1	2	1
214	1	31	170	55	Researcher	4	3	3	4		2														4	2	4	5	4	2	2	2	1	2	2	1	1	1	1	2	1
215	2	32	182	78	Researcher	4	3	3	4		2														4	1	2	4	2	1	1	2	1	2	2	1	1		1	2
216	1	40	172	63	Researcher	1	4	4	4		2														4	4	4	2	4	1	2	4	4	4	2	1	2		1	4
217	2	28	175	75	Researcher	4	3	3	4		1	3			2	1			1	2				Hairdryer	4	3	4	4	4	2	2	2	1	2	2	2	2		2	2				2	1	2	2	2	2
218	2	29	175	50	Radiology technician	4	3	3	4		1	5	1	4	1	1	3		2	1	1500		60	Lawn mower	4	3	2	2	2	1	1	1	1	2	2	1	1		1	1				2	2	2	2	2	1
219	1	56	159	65	Radiology technician	3	4	4	3		2														3	3	2	4	5	3	2	2	2	1	3	1	3		2	1
220	2	26	185	100	Radiology technician	3	3	4	3		2														4	2	4	4	2	1	2	1	1	2	2	1	1	1	1	3	1
221	2	27	172	60	Resident physician	4	2	3	4		2														4	2	4	5	2	1	2	1	1	2	2	1	1		1	1
222	1	28	163	47	Resident physician	4	3	4	4		2														4	2	2	2	4	2	2	1	1	3	3	1	2	1	1	2	1
223	2	33	172	70	Radiology technician	3	2	3	2		2														4	1	2	2	2	1	1	1	1	1	2	1	1		1	1
224	1	48	155	58	Radiology technician	4	3	4	4		2														3	1	2	2	4	2	1	2	3	1	2	1	1	1	2	1	1
225	1	50	165	60	Radiology technician	4	3	2	4		2														3	4	4	4	4	2	2	2	3	4	3	1	1		2	3
226	2	51	178	110	Radiology technician	4	3	3	2		2														3	3	2	2	4	2	1	3	2	3	3	1	3		2	4
227	1	40	173	65	Physician	4	2	3	3		2														4	1	2	2	2	1	2	2	1	3	2	1	1	1	1	1	1
228	2	30	180	78	Resident physician	4	3	3	4		2														4	1	2	2	2	1	1	2	2	2	2	1	1	1	1	2	1
229	1	57	156	45	Radiology technician	4	3	4	2		2														3	3	2	5	4	2	1	3	3	3	2	1	2		1	4
230	1	26	160	55	Radiology technician	4	3	3	3		2														4	2	2	4	4	2	1	2	1	2	2	1	2	1	1	2	1
231	2	34	176	72	Radiology technician	2	3	3	4		2														3	1	2	5	2	1	1	1	1	2	2	1	1	1	1	1	1
232	2	39	178	97	Radiology technician	4	2	3	4		2														4	1	2	2	2	1	1	2	1	1	1	1	1	1	1	1	1
236	1	27	163	51	Resident physician	4	3	3	4		2														4	3	5	5	2	1	2	1	1	2	1	1	1		1	1
237	1	30	180	75	Resident physician	4	3	3	4		1	6		0.8	0.8	1		3	3	1		2200	100	Hairdryer	4	1	2	2	2	1	2	2	1	3	2	1	2		1	1	3	OTTUNDIMENTO						1
238	1	56	160	57	Radiology technician	4	3	4	4		1	6	16	24	10	1		3	3	1		450	50	Lawn mower	4	1	2	2	4	2	1	2	1	2	2	1	1		1	2				2	2	2	2	2	2
239	2	54			Radiology technician	3	3	4	4		1	2	3	15		1		3		1		400		Lawn mower	4	1	2	2	4	1	2	1	1	2	2	1	1		1	3				2	2	2	2	2	2
240	1	48			Radiology technician	4	3	4	3		1	7	18	23	6	1		3		1		1400	100	Hairdryer	4	4	5	4	4	2	1	2	2	3	2	1	2		1	2								1
243	1	35	155	62	Radiology technician	3	2	3	3		1	2	12	13	9	1	3	3	3	1		120		fridge	4	1	2	2	2	2	2	4	4	2	2	1	1		2	1				2	2	2	2	2	2
244	2	39	185	79	Resident physician	4	3	2	4		1	6		1	1	1		3	3	1		100	100	fridge	4	3	2	4	2	1	1	3	1	3	3	1	3		1	1									1
245	1	33	160	47	Resident physician	4	4	2	3		1	6		0.7	0.7	1		3	3	1		1470	30	Hammer drill	3	3	2	2	2	2	2	3	3	3	3	1	2		2	3	3	SENSO PESANTEZZA TESTA							1
246	2	29	172	72	Resident physician	4	3	3	4		1	6		1	1	1		3	3	1		1450	50	Hairdryer	4	2	2	2	4	2	1	2	1	3	3	1	2		2	2				2	2	2	2	2	1
247	1	42	167	55	Physician	4	3	2	3		1	2		5		1		3		1		150		Hammer drill	3	3	5	4	1	2	1	2	3	2	3	1	1		1	3				1	2	1	2	1	1
248	2	38	170	86	Resident physician	4	3	3	4		1	6		1	1	1		3	3	1		1300	200	Hairdryer	4	1	5	2	2	1	2	2	1	2	2	1	1		2	2								1
249	1	57	160	60	Physician	4	4	2	4		1	2		9		1		3		1		200		Hammer drill	4	3	4	5	4	1	2	3	3	1	2	1	1		1	3				2	2	2	2	2	2
250	1	31	160	50	Physician	4	1	3	4		1	2		4	3	1		3		1		200		Lawn mower	4	1	5	2	2	3	2	2	1	2	3	1	1		1	1						1		1
251	1	57	168	65	Physician	4	3	4	4		1	2		15	6	1		3		1		600		Lawn mower	3	2	2	2	4	2	1	2	2	3	2	1	1		2	1				2	2	2	2	2	2
253	2	37	192	106	Resident physician	4	3	3	4		1	2		0.75		1		3		1		0		Hammer drill	3	2	2	4	2	1	1	2	2	3	1	1	1		1	1						1		1
254	1	36	167	63	Physician	4	3	4	4		1	6	2	8	5	1		3	3	1		400	160	Lawn mower	4	1	5	5	5	3	3	2	1	1	3	1	3		4	1									1
255	2	50	190	98	Physician	4	4	4	4		1	6	6	17	6	1		3	3	1		580	20	Lawn mower	4	1	2	4	2	2	1	2	1	1	2	1	1		1	1				2	2	2	2	2	2
256	2	35	174	73	Radiology technician	4	3	4	4		1	2		5	4	1		3		1		800		Hammer drill	4	1	2	2	2	1	1	2	2	1	2	1	2		1	1				2	2	2	2	2	2
257	2	50	175	80	Physician	4	3	3	4		1	6		15	7	1		3	3	1		300	20	fridge	3	2	2	4	2	1	2	1	1	1	3	1	1		2	1				2	2	2	2	2	2
258	1	44			Physician	4	4	3	4		1	6		12	6	1		3	3	1		200	200	Hairdryer	4	3	4	4	2	1	1	1	1	1	2	1	1		2	3				2	2	2	2	2	2
259	2	26	172	73	Radiology technician	4	2	3	4		1	6		4	4	1		3	3	1		300	700	Lawn mower	3	1	2	2	4	2	1	2	1	3	2	1	1		1	1				2	2	2	2	1	1
260	2	38	170	75	Radiology technician	3	2	4	3		1	6		2	0.7	1		3	3	1		400	70		4	1	4	2	2	1	1	1	1	1	1	1	1		1	1				2	2	2	2	2	2
261	1	33	167	56	Resident physician	4	3	4	4		1	6		0.75	0.05	1		3	3	1		1000	15	Hammer drill	3	2	2	4	4	2	1	2	1	2	2	1	2		1	2				2	2	2	2	2	1
262	2	40	173	68	Physician	3	4	3	4		1	2		3	3	1		3		1		2000		Lawn mower	3	3	5	4	5	2	1	2	1	3	2	1	1		1	2	3	EXTRASISTOLI/TACHICARDIA		2	2	2	2	2	1
264	2	29			Resident physician	4	2	4	4		1	6		0.8	0.8	1		3	3	1		2150	50	Hairdryer	4	1	2	2	2	1	2	2	2	2	2	1	1		1	1				2	2	2	2	2	2
265	1	47			Nurse	4	2	4	4		1	2	2	12	2	1		3		1		1600		Hammer drill	3	4	5	4	4	3	2	1	1	1	3	1	4		4	4	3	OVATTAMENTO ORECCHIO		1	1	2	2	2	1
266	2	35	180	74	Radiology technician	4	3	4	2		1	6		5	5	1		3	3	1		50	50	Hairdryer	4	2	2	4	2	1	1	2	2	2	3	1	2	1	1	2	1							1
268	2	63	162	72	Nurse	4	2	4	4		1	2	7	18		1		3		1		600		Hammer drill	4	1	2	1	2	1	1	1	1	2	1	1	2	1	1	1	1			2	2	2	2	2	2
270	2	39	178	85	Physician	3	4	3	3		1	6	2	12	7	1		3	3	1		300	150		4	2	2	2	2	1	1	1	2	3	3	1	1		1	3									1
271	2	35	174	63	Radiology technician	4	3	4	4		1	2	2	12	7	1		3		1		800			4	1	2	2	4	2	1	1	2	1	3	3	1		1	1
272	2	34	186	85	Radiology technician	4	3	4	4		1	2		10	7	1		3		1		200		Hammer drill	3	1	2	3	2	1	1	1	1	3	2	1	1		1	1				2	2	2	2	2	2
273	2	27	177	77	Radiology technician	4	3	3	3		1	2	1	4		1		3		1		450		Hairdryer	4	2	4	4	2	2	2	2	1	3	1	1	1	1	2	1	1			1	2	1	2	1	2
274	1	32	163	50	Resident physician	4	2	3	3		1	2		0.9		1		3		1		1408		Hammer drill	4	3	4	2	5	2	2	3	1	3	2	1	2		1	2				2	2	2	2	1	2
275	2	30	173	59	Resident physician	4	2	3	4		1	2		1		1		3		1		1280		Hairdryer	4	1	2	2	2	3	1	3	1	3	1	1	3		1	1	3	PESANTEZZA TESTA DIFFUSA		1		1		1
276	1	28	173	63	Resident physician	4	3	4	4		1	6		0.4	0.4	1		3	3	1		550	50	Hairdryer	3	4	4	4	5	3	3	2	1	3	2	1	2		1	2	3	DEPRESSIONE TONO UMORE						1	1
277	2	33	171	60	Resident physician	4	1	4	4		1	6		0.4	0.4	1		3	3	1		550	50	Hammer drill	4	2	4	4	4	1	1	1	1	2	4	1	1	1	1	1	1							1	1
278	2	28	183	70	Resident physician	4	3	4	4		1	2		0.08		1		3		1		160		Hairdryer	4	3	2	2	4	1	2	2	1	1	3	1	1	1	1	2	1			2	2	2	2	2	2
279	2	28	180	80	Resident physician	4	3	3	4		1	6		0.4	0.4	1		3	3	1		700	20	Hairdryer	4	3	2	2	4	1	2	2	1	3	3	1	1		1	1	4	COSTANTE NECESSITà DI EVACUARE		2	2	2	2	2	1
280	1	30	163	60	Resident physician	4	2	4	4		1	6		1.08	1.08	1		3	3	1		1750	10	fridge	4	2	4	4	4	1	1	1	1	2	3	1	1	1	1	1	1							1	2
281	1	31	160	52	Resident physician	4	3	3	4		1	6		1	1	1		3	3	1		2200	200		4	3	4	5	4	1	1	2	1	3	1	1	1		1	2				2	2	2	2	2	2
282	1	52	162	60	Nurse	4	3	3	4		1	7	5	8	3	1		3		1		750		Hammer drill	4	2	4	5	5	3	1	2	3	4	2	1	2	1	2	2	1			1					1
283	1	54	155	61	Healthcare operator	4	3	3	4		1	7	5	13	3	1		3		1		750			3	2	4	1	4	2	1	2	1	1	3	1	1		1	4				2	2	2	2	2	2
[truncated: 94 more columns]
